# Supplementary material for: The Relationship of Tumor Microbiome and Oral Bacteria and Intestinal Dysbiosis in Canine Mammary Tumor
Source: Int J Mol Sci. 2022 Sep 18;23(18):10928. doi: 10.3390/ijms231810928 (PMC9503607; doi:10.3390/ijms231810928)
Supplement: Supplementary file 1 [file ijms-23-10928-s001.zip]

Archive with 1 entries (1 files):
- ijms-1906480-supplementary.pdf
